# Supplementary material for: Intraspecific Chloroplast Genome Variation and Domestication Origins of Major Cultivars of Styphnolobium japonicum
Source: Genes (Basel). 2023 May 26;14(6):1156. doi: 10.3390/genes14061156 (PMC10297897; doi:10.3390/genes14061156)
Supplement: Supplementary file 1 [file genes-14-01156-s001.zip]

Archive with 1 entries (1 files):
- genes-2377225-supplementary.pdf
